# Supplementary material for: Validation of Cell-Free RNA and Circulating Tumor Cells for Molecular Marker Analysis in Metastatic Prostate Cancer
Source: Biomedicines. 2021 Aug 12;9(8):1004. doi: 10.3390/biomedicines9081004 (PMC8391593; doi:10.3390/biomedicines9081004)
Supplement: Supplementary file 1 [file biomedicines-09-01004-s001.zip]

Archive with 1 entries (1 files):
- biomedicines-1339432-supplementary.pdf
